# Supplementary material for: Changes in Ras and Ras-Associated GTPases During Maturation of Porcine Cumulus Cells and Oocytes
Source: Animals (Basel). 2026 Jul 9;16(14):2125. doi: 10.3390/ani16142125 (PMC13405820; doi:10.3390/ani16142125)
Supplement: Supplementary file 1 [file animals-16-02125-s001.zip]

Archive with 1 entries (1 files):
- animals-4374525-supplementary.pdf
